# Supplementary material for: Exploration of the Strategy for Improving the Expression of Heterologous Sweet Protein Monellin in Aspergillus niger
Source: J Fungi (Basel). 2023 Apr 29;9(5):528. doi: 10.3390/jof9050528 (PMC10218968; doi:10.3390/jof9050528)
Supplement: Supplementary file 1 [file jof-09-00528-s001.zip]

Archive with 1 entries (1 files):
- jof-2365626-supplementary.pdf
